# Supplementary material for: Chondrogenic Maturation Governs hMSC Mechanoresponsiveness to Dynamic Compression
Source: Bioengineering (Basel). 2025 Oct 3;12(10):1075. doi: 10.3390/bioengineering12101075 (PMC12561620; doi:10.3390/bioengineering12101075)
Supplement: Supplementary file 1 [file bioengineering-12-01075-s001.zip]

Archive with 1 entries (1 files):
- bioengineering-3865128-supplementary.pdf
